# Supplementary material for: Evaluation of sustainable susceptibility to Plasmodium vivax infection among colonized Anopheles darlingi and Anopheles deaneorum
Source: Malar J. 2022 Jun 3;21:163. doi: 10.1186/s12936-022-04204-8 (PMC9164182; doi:10.1186/s12936-022-04204-8)
Supplement: Supplementary file 1 — Additional file 1: Table S1. Data from each patient and mosquitoes number used to DMFA. Table S2. Oocyst and sporozoites number of each DMFA from paired feeding assay. Table S3. Oocyst and sporozoites number of each DMFA using only Anopheles darlingi. Table S4.Oocyst and sporozoites number of each DMFA using only Anopheles deaneorum. [file 12936_2022_4204_MOESM1_ESM.xlsx]

## Sheet: File 1
	ID	gender	age	gametocytes/uL	asexual parasites/uL	Number of mosquitoes to DMFA		Number of fully fed mosquitoes		Number of mosquitoes dissected (7dpi)		Number of mosquitoes Infected (oocysts)		Paired feeding	Blood feeding	Survival	Gamtocytemia x prevalence
						An. darlingi	An. deaneorum	An. darlingi	An. deaneorum	An. darlingi	An. deaneorum	An. darlingi	An. deaneorum
1	1858	female	83	60	480	100	100	97	82	30	24	25	0	X	X	dar/dea	dar/dea
2	2349	male	-	180	1980	11	12	11	12	11	12	0	0	X	X	dar/dea	dar/dea
3	2702	male	25	240	5930	40	40	29	27	16	19	2	19	X	X	dar/dea	dar/dea
4	2757	male	46	210	8320	100	-	85	-	25	-	1	-	-	-	dar	dar
5	2813	male	36	90	12580	90	-	76	-	30	-	22	-	-	-	dar	dar
6	2860	female	50	90	2300	80	-	65	-	55	-	2	-	-	-	dar	dar
7	2889	female	51	360	-	100	-	42	-	26	-	21	-	-	-	dar	dar
8	2975	male	58	240	-	100	-	50	-	24	-	12	-	-	-	dar	dar
9	3040	male	58	270	-	100	-	82	-	25	-	25	-	-	-	dar	dar
10	3069	male	28	30	570	100	100	86	65	32	19	28	4	X	X	dar/dea	dar/dea
11	3075	female	47	240	-	50	-	39	-	36	-	14	-	-	-	dar	dar
12	3125	male	53	120	2340	100	100	88	85	34	19	25	7	X	X	dar/dea	dar/dea
13	3142	female	21	180	25100	150	-	132	-	38	-	35	-	-	-	dar	dar
14	3191	male	33	180	20340	80	-	51	-	46	-	13	-	-	-	dar	dar
15	3202	male	18	270	-	100	-	100	-	35	-	2	-	-	-	dar	dar
16	3203	male	39	180	2600	100	-	26	-	14	-	13	-	-	-	dar	dar
17	3206	male	36	270	-	100	-	100	-	47	-	36	-	-	-	dar	dar
18	3207	female	37	240	-	100	-	64	-	15	-	3	-	-	-	dar	dar
19	3211	female	57	360	-	100	-	100	-	30	-	24	-	-	-	dar	dar
20	3216	male	55	300	-	100	-	72	-	20	-	13	-	-	-	dar	dar
21	3225	male	48	360	-	100	-	93	-	65	-	63	-	-	-	dar	dar
22	3244	male	37	510	-	100	-	67	-	20	-	20	-	-	-	dar	dar
23	3253	female	37	360	-	100	-	91	-	25	-	19	-	-	-	dar	dar
24	3254	female	23	420	-	100	-	47	-	19	-	15	-	-	-	dar	dar
25	3263	male	30	450	-	100	-	93	-	25	-	17	-	-	-	dar	dar
26	3286	female	49	150	2720	100	100	96	92	63	45	0	0	X	X	dar/dea	dar/dea
27	3328	male	39	30	2500	80	-	67	-	54	-	8	-	-	-	dar	dar
28	3362	male	32	210	12812	90	90	78	22	22	10	16	2	X	X	dar/dea	dar/dea
29	3381	female	53	750	20405	96	80	84	12	38	9	34	5	X	X	dar/dea	dar/dea
30	3388	female	23	480	8930	40	40	21	26	11	12	10	12	X	X	dar/dea	dar/dea
31	3444	male	18	360	18220	100	100	87	74	61	15	32	9	X	X	dar/dea	dar/dea
32	3494	female	27	1320	25885	100	100	90	94	27	25	7	8	X	X	dar/dea	dar/dea
33	3531	female	32	60	1200	100	-	95	-	31	-	31	-	-	-	dar	dar
34	4124	male	36	360	10821	160	-	93	-	67	-	48	-	-	-	dar	dar
35	4133	male	43	30	2500	80	-	53	-	46	-	36	-	-	-	dar	dar
36	4295	female	32	150	3930	100	-	64	-	25	-	23	-	-	-	dar	dar
37	4558	male	37	240	-	100	-	40	-	34	-	31	-	-	-	dar	dar
38	4562	male	18	990	4320	104	-	104	-	42	-	41	-	-	-	dar	dar
39	4585	male	44	420	-	100	-	47	-	37	-	16	-	-	-	dar	dar
40	4883	male	21	810	4710	100	-	65	-	21	-	20	-	-	-	dar	dar
41	5010	male	45	180	17100	100	-	75	-	25	-	24	-	-	-	dar	dar
42	5023	male	21	210	7530	100	-	82	-	36	-	26	-	-	-	dar	dar
43	5033	female	52	60	3510	100	-	59	-	26	-	1	-	-	-	dar	dar
44	5047	female	21	90	2100	100	-	64	-	28	-	25	-	-	-	dar	dar
45	5048	male	52	0	7935	100	-	100	-	41	-	41	-	-	-	dar	dar
46	5054	male	38	800	7771	100	-	67	-	32	-	31	-	-	-	dar	dar
47	5089	male	39	150	2490	100	100	77	48	24	18	21	5	X	X	dar/dea	dar/dea
48	5092	male	33	240	5580	100	100	88	44	25	8	9	2	X	X	dar/dea	dar/dea
49	5095	male	25	750	27405	100	100	85	52	26	14	18	4	X	X	dar/dea	dar/dea
50	5109	male	35	0	2850	100	100	83	30	26	17	22	1	X	X	dar/dea	dar/dea
51	5177	female	52	60	1470	100	-	80	-	29	-	29	-	-	-	dar	dar
52	5179	male	63	270	7230	100	-	82	-	35	-	17	-	-	-	dar	dar
53	5188	male	30	90	1500	100	99	91	40	36	19	23	0	X	X	dar/dea	dar/dea
54	5194	male	37	30	2490	100	100	90	57	37	11	36	3	X	X	dar/dea	dar/dea
55	5207	male	27	120	495	100	-	93	-	30	-	16	-	-	-	dar	dar
56	5217	female	55	0	180	100	-	88	-	32	-	29	-	-	-	dar	dar
57	5218	female	48	1260	10050	100	-	98	-	35	-	34	-	-	-	dar	dar
58	5222	female	48	0	690	100	-	91	-	33	-	11	-	-	-	dar	dar
59	5225	female	34	0	720	100	-	79	-	30	-	20	-	-	-	dar	dar
60	5227	male	53	240	13590	100	-	83	-	37	-	37	-	-	-	dar	dar
61	5472	female	34	60	3780	-	105	-	105	-	20	-	20	-	-	dea	dea
62	6826	male	32	90	4080	-	100	-	83	-	10	-	10	-	-	dea	dea
63	9103	female	22	510	24990	-	100	-	66	-	21	-	19	-	-	dea	dea
64	9153	male	28	330	16530	-	110	-	110	-	20	-	20	-	-	dea	dea
65	9331	male	36	60	1740	-	100	-	76	-	14	-	12	-	-	dea	dea
66	9475	male	34	930	6990	-	100	-	92	-	21	-	20	-	-	dea	dea
67	9484	male	57	90	4050	-	100	-	84	-	20	-	19	-	-	dea	dea
68	9488	male	40	420	19710	-	100	-	72	-	20	-	20	-	-	dea	dea
69	9491	male	29	210	1470	-	100	-	85	-	20	-	20	-	-	dea	dea
70	6879	male	40	60	6960	-	100	-	74	-	5	-	1	-	-	dea	dea
71	6584	female	48	120	20790	-	100	-	67	-	14	-	14	-	-	dea	dea
72	9323	male	53	30	2260	-	100	-	84	-	17	-	16	-	-	dea	dea
		Median	37	210	4200
		Range	18-83	0 - 1320	180 - 27405
		Max	83	1320	27405
		Min	18	0	180
					Sum	5751	2676	4525	1860	1945	498	1273	272
					Total mosquitoes		8427		6385				1545
					Total paired feeding

## Sheet: File 2_Paired feeding
oocysts	dar		dea			spz	dar		dea			ID patient
	E1	49	E1	53			G1	6800	E/G3	1600		2349
	E2	48	E2	0			G2	8400	E/G1	100		3286
	E3	53	E3	1			G3	8000	E/G2	100	1		3381
	E4	60	E4	0			G4	8160	E/G3	100	2		2702
	E5	73	E5	1			G5	8160	E/G4	80	3		3388
	E6	14	E6	0			G6	8160	E/G5	80	4		3444
	E7	96	E7	0			G7	8160	E/G6	80	5		3494
	E8	70	E8	1			G8	8160	E/G7	400	6		3069
	E9	76	E9	1			G9	11200	E/G8	400	7		3125
	E10	11	E/G1	17			G10	100	E/G9	400	8		3362
	E11	6	E/G2	5			G11	100	E/G10	160	9		1858
	E12	0	E/G3	81			G12	100	E/G11	160	10		5089
	E13	41	E/G4	15			G13	100	E/G12	160	11		5092
	E14	0	E/G5	52			G14	7920	E/G13	100	12		5188
	E15	0	E/G6	1			G15	7920	E/G14	100	13		5095
	E16	85	E/G7	1			G16	7920	E/G15	100	14		5109
	E17	78	E/G8	1			G17	7920	E/G16	100	15		5194
	E18	37	E/G9	1			G18	7920	E/G17	1066.7
	E19	2	E/G10	2			G19	16000	E/G18	1066.7
	E20	8	E/G11	3			G20	16000	E/G19	1066.7
	E21	44	E/G12	1			G21	16000	G1	1600
	E22	23	E/G13	2			G22	16000	E/G3	560
	E23	25	E/G14	4			G23	16000	E/G4	560
	E24	56	E/G15	8			G24	10720	E/G5	560
	E25	57	E/G16	1			G25	10720	E/G6	560
	E26	38	E/G17	1			G26	10720	E/G7	560
	E27	72	E/G18	1			G27	10720	E/G8	800
	E28	3	E/G19	1			G28	10720	E/G9	800
	E29	0	E1	26			G29	16800	E/G10	800
	E30	99	E2	68			G30	16800	E/G11	800
	E31	12	E3	1			G31	16800	E/G12	800
	E32	21	E4	2			G32	6200	E/G13	0
	E33	117	E5	12			G33	6200	E/G14	0
	E34	3	E6	17			G34	37800	E/G15	0
	E35	7	E7	7			G35	37800	E/G1	800
	E36	44	E8	1			G36	8800	E/G2	800
	E37	31	E9	3			E/G3	3040	E/G3	800
	E38	39	E10	28			E/G4	3040	E/G4	800
	E1	9	E11	50			E/G5	3040	E/G5	800
	E2	22	E12	9			E/G6	3040	E/G6	80
	E/G3	0	E1	0			E/G7	3040	E/G7	80
	E/G4	0	E2	0			E/G8	320	E/G8	80
	E/G5	0	E/G3	3			E/G9	320	E/G9	100
	E/G6	0	E/G4	2			E/G10	320	E/G10	100
	E/G7	0	E/G5	6			E/G11	320	E/G11	100
	E/G8	0	E/G6	5			E/G12	320	E/G12	100
	E/G9	0	E/G7	8			E/G13	4000	E/G13	100
	E/G10	0	E/G8	10			E/G14	4000	E/G14	400
	E/G11	0	E/G9	0			E/G15	4000	E/G15	400
	E/G12	0	E/G10	3			E/G16	7200	E/G16	400
	E/G13	0	E/G11	0			E/G3	3700	E/G17	0
	E/G14	0	E/G12	4			E/G4	3700	E/G18	0
	E/G15	0	E/G13	0			E/G5	3700	E/G19	0
	E/G16	0	E/G14	0			E/G6	3700	E/G20	640
	E1	90	E/G15	10			E/G7	5500	E/G21	880
	E2	45	E/G1	1			E/G8	5500	E/G22	880
	E/G3	1	E/G2	0			E/G9	5500	E/G23	880
	E/G4	49	E/G3	0			E/G10	5500	E/G24	880
	E/G5	0	E/G4	1			E/G11	4800	E/G25	880
	E/G6	16	E/G5	0			E/G3	720	E/G1	80
	E/G7	5	E/G6	0			E/G4	720	E/G2	80
	E/G8	43	E/G7	0			E/G5	720	E/G3	80
	E/G9	26	E/G8	0			E/G6	720	E/G4	0
	E/G10	78	E/G9	2			E/G7	720	E/G5	0
	E/G11	83	E/G10	6			E/G8	4320	E/G6	0
	E1	0	E/G11	0			E/G9	4320	E/G7	0
	E2	14	E/G12	0			E/G10	4320	E/G8	0
	E/G3	0	E/G13	0			E/G11	4320	E/G9	0
	E/G4	0	E/G14	0			E/G12	4320	E/G10	1600
	E/G5	2	E/G15	0			E/G13	3600	E/G11	1600
	E/G6	13	E/G16	0			E/G14	3600	E/G12	1600
	E/G7	0	E/G17	0			E/G15	3600	E/G13	0
	E/G8	0	E/G18	0			E/G16	3600	E/G14	0
	E/G9	3	E/G19	2			E/G17	3600	E/G15	0
	E/G10	0	E/G20	5			E/G18	640	E/G16	0
	E/G11	4	E/G21	6			E/G19	640	E/G17	0
	E/G12	0	E/G22	12			E/G20	640	E/G18	0
	E/G13	1	E/G23	0			E/G21	640	E/G19	0
	E/G14	1	E/G24	0			E/G22	640	E/G3	0
	E/G15	37	E/G25	0			E/G23	15200	E/G4	0
	E/G16	0	E/G1	3			E/G24	15200	E/G5	0
	E/G17	2	E/G2	1			E/G25	15200	E/G6	0
	E/G18	0	E/G3	1			E/G26	15200	E/G7	0
	E/G19	0	E/G4	0			E/G27	15200	E/G8	11600
	E/G20	3	E/G5	0			E/G28	4400	E/G9	11600
	E/G21	0	E/G6	0			E/G29	4400	E/G10	11600
	E/G22	1	E/G7	0			E/G30	4400	E/G11	11600
	E/G23	5	E/G8	0			E/G31	4400	E/G12	11600
	E/G24	11	E/G9	0			E/G32	4400	E/G13	3840
	E/G25	12	E/G10	2			E/G33	0	E/G14	3840
	E/G26	10	E/G11	0			E/G34	0	E/G15	3840
	E/G27	15	E/G12	0			E/G35	0	E/G16	3840
	E/G28	4	E/G13	0			E/G36	0	E/G17	3840
	E/G29	13	E/G14	0			E/G37	0	E/G18	1600
	E/G30	9	E/G15	0			E/G38	0	E/G19	1600
	E/G31	7	E/G16	0			E/G39	0	E/G1	1066.7
	E/G32	0	E/G17	0			E/G40	0	E/G2	1066.7
	E/G33	0	E/G18	0			E/G41	0	E/G3	1066.7
	E/G34	0	E/G19	0			E/G42	0	E/G4	0
	E/G35	0	E1	3			E/G43	80	E/G5	0
	E/G36	0	E2	13			E/G44	80	E/G6	0
	E/G37	0	E/G3	1			E/G45	80	E/G7	0
	E/G38	0	E/G4	0			E/G46	80	E/G8	0
	E/G39	1	E/G5	0			E/G47	80	E/G9	0
	E/G40	0	E/G6	0			E/G48	2240	E/G10	0
	E/G41	0	E/G7	0			E/G49	2240	G/E6	0
	E/G42	0	E/G8	0			E/G50	2240	G/E7	0
	E/G43	0	E/G9	9			E/G51	2240	G/E8	0
	E/G44	0	E/G10	8			E/G52	2240	G/E9	0
	E/G45	0	E/G11	0			E/G53	4160	G/E10	0
	E/G46	1	E/G12	0			E/G54	4160	G/E11	0
	E/G47	0	E/G13	0			E/G55	4160	G/E12	0
	E/G48	2	E/G14	0			E/G56	4160	G/E13	0
	E/G49	0	E/G15	7			E/G57	4160	G/E14	0
	E/G50	2	E/G16	14			E/G58	5500	G/E15	0
	E/G51	0	E/G17	0			E/G59	5500	G/E16	0
	E/G52	2	E/G18	0			E/G60	5500	G/E17	0
	E/G53	64	E/G19	0			E/G61	5500	G/E18	0
	E/G54	0	E/G1	14			E/G3	0	G/E19	0
	E/G55	16	E/G2	26			E/G4	0	G/E20	0
	E/G56	9	E/G3	0			E/G5	0	G/E21	0
	E/G57	3	E/G4	0			E/G6	0	G/E22	0
	E/G58	1	E/G5	0			E/G7	0	G/E23	0
	E/G59	14	E/G6	0			E/G8	80	G/E24	0
	E/G60	4	E/G7	0			E/G9	80	E/G1	0
	E/G61	0	E/G8	0			E/G10	80	E/G2	0
	E1	2	E/G9	0			E/G11	80	E/G3	0
	E2	0	E/G10	0			E/G12	80	E/G4	1066.7
	E/G3	0	E1	0			E/G13	1680	E/G5	1066.8
	E/G4	0	E2	0			E/G14	1680	E/G6	1066.9
	E/G5	2	E3	0			E/G15	1680	E/G7	0
	E/G6	1	E4	0			E/G16	1680	E/G8	0
	E/G7	0	E5	0			E/G17	1680	E/G9	0
	E/G8	0	G/E6	0			E/G18	0	E/G10	1333.3
	E/G9	0	G/E7	0			E/G19	0	E/G11	1333.3
	E/G10	0	G/E8	0			E/G20	0	E/G12	1333.3
	E/G11	0	G/E9	0			E/G21	0	E/G13	0
	E/G12	0	G/E10	0			E/G22	0	E/G14	0
	E/G13	0	G/E11	0			E/G23	80	E/G15	0
	E/G14	0	G/E12	0			E/G24	80	E/G16	400
	E/G15	2	G/E13	0			E/G25	80	E/G17	400
	E/G16	0	G/E14	0			E/G26	80	E/G18	400
	E/G17	0	G/E15	0			E/G27	80	G1	0
	E/G18	2	G/E16	0			G1	700	G2	0
	E/G19	0	G/E17	0			G2	700	G3	0
	E/G20	0	G/E18	0			G3	700	G4	0
	E/G21	0	G/E19	0			G4	700	G5	0
	E/G22	0	G/E20	0			G5	300	G6	0
	E/G23	0	G/E21	0			G6	300	G7	0
	E/G24	1	G/E22	0			G7	300	G8	0
	E/G25	0	G/E23	0			G8	300	G1	0
	E/G26	0	G/E24	0			G9	300	G2	0
	E/G27	1	E/G1	0			G10	600	G3	0
	E1	16	E/G2	0			G11	600	G4	0
	E2	11	E/G3	0			G12	600	G5	0
	E3	0	E/G4	0			G13	600	G6	0
	E4	5	E/G5	59			G14	600	G7	0
	E5	5	E/G6	0			G15	5400	G8	0
	E6	6	E/G7	0			G16	5400	G9	0
	E7	22	E/G8	0			G17	5400	G10	0
	E8	17	E/G9	0			G18	5400	G11	0
	E9	21	E/G10	61			G19	5400	G12	0
	E10	3	E/G11	1			G20	700	G13	0
	E11	10	E/G12	224			G21	700	G14	0
	E12	12	E/G13	0			G22	700	G15	0
	E13	18	E/G14	0			G23	700	G16	0
	E14	10	E/G15	0			G24	700	G1	0
	E15	3	E/G16	0			G25	1867	G2	0
	E16	10	E/G17	123			G26	1867	G3	0
	E17	8	E/G18	0			G27	1867	G1	0
	E18	27	E/G1	0			G28	3333	G2	0
	E19	21	E/G2	0			G29	3333	G3	0
	E20	5	E/G3	0			G30	3333	G4	0
	E21	28	E/G4	0			E/G3	22560	G5	0
	E22	5	E/G5	1			E/G4	22560	G6	0
	E23	19	E/G6	0			E/G5	22560	G7	0
	E24	4	E/G7	0			E/G6	22560	G8	0
	E25	4	E/G8	8			E/G7	22560	G1	320
	E26	6	E1	0			E/G8	160	G2	320
	E27	6	E2	0			E/G9	160	G3	320
	E28	0	E3	0			E/G10	160	G4	320
	E29	0	E4	0			E/G11	160	G5	320
	E30	0	E5	0			E/G12	160	G6	160
	E31	9	E6	0			E/G13	19040	G7	160
	E32	5	E7	0			E/G14	19040	G8	160
	E1	34	E8	0			E/G15	19040	G9	160
	E2	11	E9	0			E/G16	19040	G10	160
	E/G3	2	E10	0			E/G17	19040	G11	80
	E/G4	1	E11	0			E/G18	400	G12	80
	E/G5	0	E12	0			E/G19	400	G13	80
	E/G6	6	E13	0			E/G20	400	G14	80
	E/G7	14	E14	0			E/G21	1000	G15	80
	E/G8	6	E15	0			E/G22	1000	G16	160
	E/G9	0	E16	0			E/G23	15120	G17	160
	E/G10	0	E17	0			E/G24	15120	G18	160
	E/G11	0	E18	0			E/G25	15120	G19	160
	E/G12	0	E19	0			E/G26	15120	G20	160
	E/G13	4	E1	1			E/G27	15120	G21	0
	E/G14	5	E2	0			E/G28	19800	G22	0
	E/G15	22	E3	0			E/G29	19800	G23	0
	E/G16	16	E4	0			E/G30	0	G24	0
	E/G17	3	E5	0			E/G31	0
	E/G18	0	E6	0			E/G32	1600
	E/G19	2	E7	4			E/G33	1600
	E/G20	1	E8	0			E/G34	1600
	E/G21	22	E9	10			E/G3	0
	E/G22	1	E10	5			E/G4	0
	E/G23	22	E11	0			E/G5	0
	E/G24	3	E12	0			E/G6	0
	E/G25	2	E13	0			E/G7	400
	E/G26	4	E14	0			E/G8	80
	E/G27	0	E1	0			E/G9	80
	E/G28	8	E2	2			E/G10	80
	E/G29	11	E3	0			E/G11	80
	E/G30	0	E4	0			E/G12	80
	E/G31	0	E5	0			E/G13	0
	E/G32	25	E6	0			E/G14	0
	E/G33	17	E7	0			E/G15	267
	E/G34	44	E8	0			E/G16	267
	E1	14	E9	0			E/G17	267
	E2	26	E10	0			E/G18	0
	E/G3	6	E11	0			E/G19	0
	E/G4	7	E12	0			E/G20	0
	E/G5	0	E13	0			E/G21	0
	E/G6	0	E14	0			E/G22	0
	E/G7	3	E15	0			E/G21	0
	E/G8	0	E16	0			E/G22	0
	E/G9	3	E17	0			G1	2080
	E/G10	0	E1	3			G2	2080
	E/G11	3	E2	0			G3	2080
	E/G12	2	E3	0			G4	2080
	E/G13	20	E4	1			G5	2080
	E/G14	4	E5	1			G6	400
	E/G15	1	E6	0			G7	400
	E/G16	4	E7	0			G8	400
	E/G17	19	E8	0			G9	400
	E/G18	0	E9	0			G10	400
	E/G19	8	E10	0			G11	1600
	E/G20	2	E11	0			G12	1600
	E/G21	1					G13	1600
	E/G22	0					G14	1600
	E1	0					G15	1600
	E2	2					G16	1360
	E3	3					G17	1360
	E4	0					G18	1360
	E5	12					G19	1360
	E6	9					G20	1360
	E7	3					G21	2400
	E8	8					G22	2400
	E9	8					G23	2400
	E10	3					G24	1680
	E11	5					G25	1680
	E12	3					G26	1680
	E13	2					G27	1680
	E14	12					G28	1680
	E15	2					G29	800
	E16	2					G30	800
	E17	11					G31	800
	E18	0					G1	6560
	E19	2					G2	6560
	E20	0					G3	6560
	E21	18					G4	6560
	E22	4					G5	6560
	E23	3					G6	2560
	E24	13					G7	2560
	E25	9					G8	2560
	E26	8					G9	2560
	E27	6					G10	2560
	E28	3					G11	6533
	E29	0					G12	6533
	E30	5					G13	6533
	E1	149					G14	6533
	E2	160					G15	6533
	E3	0					G16	6533
	E4	281					G1	0
	E5	67					G2	0
	E6	108					G3	0
	E7	124					G4	0
	E8	104					G5	0
	E9	119					G6	0
	E10	103					G7	0
	E11	97					G8	0
	E12	152					G9	0
	E13	64					G10	0
	E14	77					G11	0
	E15	112					G12	0
	E16	176					G13	0
	E17	48					G14	0
	E18	127					G15	0
	E19	76					G16	0
	E20	0					G17	0
	E21	115					G1	0
	E22	239					G2	0
	E23	172					G3	0
	E24	0					G4	0
	E1	0					G5	0
	E2	0					G6	320
	E3	1					G7	320
	E4	4					G8	320
	E5	0					G9	320
	E6	0					G10	320
	E7	1					G11	320
	E8	0					G12	320
	E9	0					G13	320
	E10	5					G14	320
	E11	1					G15	320
	E12	0					G16	160
	E13	1					G17	160
	E14	1					G18	160
	E15	0					G19	160
	E16	0					G20	160
	E17	0					G21	240
	E18	0					G22	240
	E19	0					G23	240
	E20	2					G24	240
	E21	0					G25	240
	E22	0					G26	133
	E23	1					G27	133
	E24	0					G28	133
	E25	0					G1	80
	E1	1					G2	80
	E2	0					G3	80
	E3	1					G4	80
	E4	0					G5	80
	E5	2					G6	3360
	E6	1					G7	3360
	E7	0					G8	3360
	E8	0					G9	3360
	E9	1					G10	3360
	E10	4					G11	400
	E11	1					G12	400
	E12	3					G13	400
	E13	0					G14	400
	E14	1					G15	400
	E15	3					G16	3840
	E16	0					G17	3840
	E17	1					G18	3840
	E18	1					G19	3840
	E19	0					G20	3840
	E20	0					G21	400
	E21	3					G22	400
	E22	1					G23	400
	E23	0					G24	400
	E24	1					G25	560
	E25	0					G26	560
	E26	1					G27	560
	E27	1					G28	560
	E28	0					G29	560
	E29	2					G1	8640
	E30	0					G2	8640
	E31	2					G3	8640
	E32	3					G4	8640
	E33	0					G5	8640
	E34	1					G6	1280
	E35	1					G7	1280
	E36	1					G8	1280
	E1	0					G9	1280
	E2	30					G10	1280
	E3	13					G11	1840
	E4	0					G12	1840
	E5	1					G13	1840
	E6	0					G14	1840
	E7	0					G15	1840
	E8	2					G16	9600
	E9	6					G17	9600
	E10	0					G18	9600
	E11	0					G19	9600
	E12	2					G20	9600
	E13	0					G21	1900
	E14	26					G22	1900
	E15	15					G23	1900
	E16	5					G24	1900
	E17	6					G25	133
	E18	21					G26	133
	E19	2					G27	133
	E20	12					G1	3040
	E21	6					G2	3040
	E22	1					G3	3040
	E23	16					G4	3040
	E24	19					G5	3040
	E25	0					G6	1280
	E26	2					G7	1280
	E1	1					G8	1280
	E2	14					G9	1280
	E3	17					G10	1280
	E4	23					G11	880
	E5	24					G12	880
	E6	0					G13	880
	E7	27					G14	880
	E8	0					G15	880
	E9	9					G16	3600
	E10	14					G17	3600
	E11	15					G18	3600
	E12	15					G19	3600
	E13	12					G20	3600
	E14	35					G21	1120
	E15	9					G22	1120
	E16	29					G23	1120
	E17	19					G24	1120
	E18	5					G25	1120
	E19	18					G26	1520
	E20	15					G27	1520
	E21	0					G28	1520
	E22	20					G29	1520
	E23	0					G30	1520
	E24	15					G31	4600
	E25	7					G32	4600
	E26	34					G33	4600
	E1	12					G34	4600
	E2	6					G35	4600
	E3	3					G36	4600
	E4	2
	E5	4
	E6	5
	E7	6
	E8	5
	E9	2
	E10	2
	E11	6
	E12	8
	E13	10
	E14	12
	E15	6
	E16	3
	E17	3
	E18	4
	E19	8
	E20	4
	E21	6
	E22	4
	E23	9
	E24	10
	E25	9
	E26	2
	E27	1
	E28	8
	E29	12
	E30	2
	E31	1
	E32	5
	E33	6
	E34	0
	E35	10
	E36	5
	E37	5

## Sheet: File 3_darlingi
dar		oocysts		spz								midgut	salivary gland
	E1	21		-						1	2813	yes	no
	E2	4		-						2	2889	yes	no
	E3	20		-						3	3142	yes	no
	E4	19		-						4	3075	yes	yes
	E5	5		-						5	2975	yes	yes
	E6	13		-						6	3203	yes	yes
	E7	31		-						7	3202	yes	yes
	E8	17		-						8	3206	yes	yes
	E9	12		-						9	3207	yes	yes
	E10	57		-						10	3211	yes	yes
	E12	63		-						11	3216	yes	yes
	E13	10		-						12	3225	yes	yes
	E15	32		-						13	3244	yes	yes
	E16	34		-						14	3040	yes	yes
	E17	52		-						15	3253	yes	yes
	E18	13		-						16	3254	yes	yes
	E20	22		-						17	2757	yes	yes
	E21	25		-						18	3263	yes	yes
	E22	32		-						19	3286	yes	yes
	E24	8		-						20	3328	yes	no
	E25	9		-						21	3191	yes	no
	E27	6		-						22	2860	yes	no
	E28	7		-						23	4124	yes	yes
	E30	16		-						24	4133	yes	no
	E1	13		-						25	4558	yes	no
	E2	4		-						26	4585	yes	no
	E3	120		-						27	4883	yes	yes
	E4	150		-						28	5010	yes	yes
	E5	210		-						29	3531	yes	yes
	E6	181		-						30	5023	yes	yes
	E7	7		-						31	5033	yes	yes
	E8	118		-						32	4562	yes	yes
	E9	9		-						33	5047	yes	yes
	E10	7		-						34	5048	yes	yes
	E11	0		-						35	5054	yes	yes
	E12	0		-						36	4295	yes	yes
	E13	20		-						37	5177	yes	yes
	E14	38		-						38	5179	yes	yes
	E15	25		-						39	5207	yes	yes
	E16	0		-						40	5217	yes	yes
	E17	151		-						41	5218	yes	yes
	E18	190		-						42	5222	yes	yes
	E19	1		-						43	5225	yes	yes
	E20	0		-						44	5227	yes	yes
	E21	28		-						43	2349	yes	no
	E22	20		-
	E23	0		-
	E24	18		-
	E25	28		-
	E26	32		-
	E1	120		-
	E2	191		-
	E3	250		-
	E4	120		-
	E5	170		-
	E6	221		-
	E7	71		-
	E8	82		-
	E9	81		-
	E10	2		-
	E11	104		-
	E12	70		-
	E13	105		-
	E14	15		-
	E15	0		-
	E16	62		-
	E17	98		-
	E18	21		-
	E19	63		-
	E20	163		-
	E21	80		-
	E22	143		-
	E23	56		-
	E24	85		-
	E25	79		-
	E26	66		-
	E27	46		-
	E28	0		-
	E29	0		-
	E30	4		-
	E31	85		-
	E32	48		-
	E33	83		-
	E34	59		-
	E35	87		-
	E36	105		-
	E37	66		-
	E38	51		-
	E1	6		-
	E2	10		-
	E3	9		-
	E/G4	2		8000
	E/G5	12		0
	E/G6	3		7200
	E/G7	0		8400
	E/G8	0		1200
	E/G9	0		12800
	E/G10	6		392000
	E/G11	8		72000
	E/G12	11		436000
	E/G13	7		6800
	E/G14	0		0
	E/G15	0		0
	E/G16	0		0
	E/G17	0		0
	E/G18	3		0
	E/G19	0		0
	E/G20	0		0
	E/G21	0		0
	E/G22	0		100
	E/G23	2		79200
	E/G24	2		200000
	E/G25	2		79200
	E/G26	5		40400
	E/G27	1		10800
	E/G28	7		76800
	E/G29	1		30400
	E/G30	8		408000
	E/G31	3		800
	E/G32	2		1200
	E/G33	4		281600
	E/G34	1		235600
	E/G35	4		0
	E/G36	0		0
	E1	13		-
	E2	3		-
	E3	0		-
	EG4	3		0
	EG5	6		432000
	EG6	0		0
	EG7	0		0
	EG8	0		0
	EG9	2		392000
	EG10	4		400000
	EG11	0		0
	EG12	5		712400
	EG13	0		155600
	EG14	0		315600
	EG15	0		0
	EG16	2		360400
	EG17	0		0
	EG18	9		400000
	EG19	0		0
	EG20	0		0
	EG21	8		0
	EG22	13		0
	EG23	13		400000
	EG24	0		0
	E1	11		-
	E2	11		-
	E3	0		-
	E/G4	23		400000
	E/G5	15		200000
	E/G6	9		200000
	E/G7	1		222.2
	E/G8	17		222.2
	E/G9	10		222.2
	E/G10	2		222.2
	E/G11	1		222.2
	E/G12	15		222.2
	E/G13	3		222.2
	E/G14	28		222.2
	E/G15	0		222.2
	E1	1		-
	E2	20		-
	E3	0		-
	E/G4	0		0
	E/G5	0		0
	E/G6	0		0
	E/G7	0		0
	E/G8	0		0
	E/G9	0		0
	E/G10	0		0
	E/G11	0		0
	E/G12	0		0
	E/G13	0		0
	E/G14	0		0
	E/G15	0		0
	E/G16	0		0
	E/G17	0		0
	E/G18	0		0
	E/G19	0		0
	E/G20	0		0
	E/G21	0		0
	E/G22	0		0
	E/G23	0		0
	E/G24	0		0
	E/G25	0		0
	E/G26	0		0
	E/G27	0		0
	E/G28	0		0
	E/G29	0		0
	E/G30	0		0
	E/G31	0		0
	E/G32	0		0
	E/G33	0		0
	E/G34	0		0
	E/G35	0		0
	E/G36	0		0
	E/G37	0		0
	E/G38	0		0
	E1	1		-
	E2	4		-
	E3	1		-
	E/G4	0		0
	E/G5	0		0
	E/G6	2		408000
	E/G7	1		0
	E/G8	3		0
	E/G9	5		0
	E/G10	0		0
	E/G11	1		0
	E/G12	0		0
	E/G13	2		0
	E/G14	0		0
	E/G15	8		0
	E/G16	1		0
	E/G17	1		304400
	E/G18	4		0
	E/G19	4		0
	E/G20	7		0
	E/G21	5		0
	E/G22	0		0
	E/G23	2		0
	E/G24	3		0
	E/G25	1		49200
	E/G26	2		488800
	E/G27	2		400000
	E/G28	0		0
	E/G29	4		225600
	E/G30	0		0
	E/G31	6		0
	E/G32	6		394800
	E/G33	0		0
	E/G34	3		0
	E/G35	5		400000
	E/G36	2		172800
	E/G37	7		40800
	E/G38	3		0
	E/G39	3		0
	E/G40	1		128400
	E/G41	0		0
	E/G42	3		323600
	E/G43	4		43600
	E/G44	1		62400
	E/G45	1		0
	E/G46	0		230400
	E/G47	4		200400
	E/G48	0		0
	E1	0	G16	0
	E2	0	G17	0
	E3	0	G18	0
	E4	0	G19	667
	E5	0	G20	667
	E6	3	G21	667
	E7	1	G22	0
	E8	0	G23	0
	E9	0	G24	0
	E10	0	G25	133
	E11	0	G26	133
	E12	0	G27	133
	E13	0	G28	600
	E14	0	G29	600
	E15	1	G30	4800
	E1	35	G31	10000
	E2	40	G32	3600
	E3	9	G33	800
	E4	16	G34	5200
	E5	4	G35	5200
	E6	0	G36	5200
	E7	4	G37	0
	E8	3	G38	0
	E9	21	G39	10800
	E10	34	G40	933.3
	E11	21	G41	933.3
	E12	48	G42	933.3
	E13	37	G43	2266.7
	E14	2	G44	2266.7
	E15	17	G45	2266.7
	E16	19	G46	933.3
	E17	66	G47	933.3
	E18	0	G48	933.3
	E19	56	G49	12666.7
	E20	0	G50	12666.7
	E21	35	G51	12666.7
	E22	0	G52	15066.7
	E23	39	G53	15066.7
	E24	0	G54	15066.7
	E25	24	G55	4000
	E26	0	G56	4000
	E27	13	G57	4000
	E28	18	G58	1333.3
	E29	29	G59	1333.3
	E30	23	G60	1333.3
	E1	10	G21	1680
	E2	27	G22	1680
	E3	0	G23	1680
	E4	0	G24	1680
	E5	0	G25	1680
	E6	4	G26	3100
	E7	2	G27	3100
	E8	3	G28	3100
	E9	111	G29	3100
	E10	58	G30	28400
	E11	0	G31	8266.67
	E12	0	G32	8266.67
	E13	39	G33	8266.67
	E14	115	G34	3600
	E15	99	G35	3600
	E16	80	G36	3760
	E17	31	G37	3760
	E18	78	G38	3760
	E19	0	G39	3760
	E20	0	G40	3760
		-	G41	8800
		-	G42	8800
		-	G43	8800
		-	G44	8800
		-	G45	8800
		-	G46	6933.3
		-	G47	6933.3
		-	G48	6933.3
		-	G49	6933.3
		-	G50	6933.3
		-	G51	6933.3
		-	G52	4800
	E1	0		-
	E2	30		-
	E3	18		-
	E4	27		-
	E5	3		-
	E6	25		-
	E7	11		-
	E8	5		-
	E9	9		-
	E10	6		-
	E11	4		-
	E12	19		-
	E13	20		-
	E14	12		-
	E15	22		-
	E16	17		-
	E17	5		-
	E18	17		-
	E19	6		-
	E20	21		-
	E21	5		-
	E22	22		-
	E23	19
	E24	6		-
	E25	25		-
	E26	8		-
	E27	8		-
	E28	12
	E29	19		-
	E30	19		-
	E31	0		-
	E32	24		-
	E33	10
	E34	22		-
	E35	1		-
	E36	25		-
	E37	1		-
	E38	22
	E39	22		-
	E40	18		-
	E41	21		-
	E42	13		-
	E43	56
	E44	32		-
	E45	24		-
	E46	20		-
	E47	7		-
	E48	2
	E49	6		-
	E50	4		-
	E51	17		-
	E52	27		-
	E53	4
	E54	6		-
	E55	10		-
	E56	6		-
	E57	21		-
	E58	18
	E59	16		-
	E60	13		-
	E61	8		-
	E62	21		-
	E63	23
	E64	28		-
	E65	12		-
	E1	248	G1	15360
	E2	88	G2	15360
	E3	0	G3	15360
	E4	153	G4	15360
	E5	180	G5	15360
	E6	243	G6	11200
	E7	500	G7	17200
	E8	45	G8	9920
	E9	129	G9	9920
	E10	500	G10	9920
	E11	109	G11	9920
	E12	33	G12	9920
	E13	212	G13	7760
	E14	322	G14	7760
	E15	347	G15	7760
	E16	40	G16	7760
	E17	136	G17	7760
	E18	177	G18	10480
	E19	300	G19	10480
	E20	121	G20	10480
		-	G21	10480
		-	G22	10480
		-	G23	28300
		-	G24	28300
		-	G25	28300
		-	G26	28300
		-	G27	6700
		-	G28	6700
		-	G29	6700
		-	G30	6700
	E1	69	G1	14000
	E2	64	G2	14000
	E3	77	G3	14000
	E4	161	G4	14000
	E5	133	G5	14000
	E6	52	G6	6800
	E7	47	G7	6800
	E8	75	G8	6800
	E9	78	G9	6800
	E10	47	G10	6800
	E11	82	G11	20800
	E12	31	G12	2720
	E13	55	G13	2720
	E14	72	G14	2720
	E15	68	G15	2720
	E16	49	G16	2720
	E17	27	G17	6960
	E18	62	G18	6960
	E19	97	G19	6960
	E20	38	G20	6960
	E21	98	G21	6960
	E22	92	G22	16800
	E23	57	G23	720
	E24	30	G24	720
	E25	96	G25	720
		-	G26	720
		-	G27	720
		-	G28	26880
		-	G29	26880
		-	G30	26880
		-	G31	26880
		-	G32	26880
		-	G33	6400
		-	G34	6400
		-	G35	6400
		-	G36	6400
		-	G37	6400
		-	G38	10400
		-	G39	10400
		-	G40	8480
		-	G41	8480
		-	G42	8480
		-	G43	8480
		-	G44	8480
		-	G45	2600
		-	G46	2600
		-	G47	2600
		-	G48	2600
	E1	13	G1	11280
	E2	12	G2	11280
	E3	4	G3	11280
	E4	14	G4	11280
	E5	5	G5	11280
	E6	6	G6	720
	E7	31	G7	720
	E8	18	G8	720
	E9	12	G9	720
	E10	4	G10	720
	E11	23	G11	6800
	E12	8	G12	6800
	E13	24	G13	6800
	E14	0	G14	6800
	E15	52	G15	6800
	E16	9	G16	6640
	E17	18	G17	6640
	E18	30	G18	6640
	E19	4	G19	6640
	E20	22	G20	6640
	E21	34	G21	4720
	E22	24	G22	4720
	E23	13	G23	4720
	E24	0	G24	4720
	E25	26	G25	4720
		-	G26	3200
		-	G27	3200
		-	G28	3200
		-	G29	3200
		-	G30	3200
		-	G31	1200
		-	G32	1200
		-	G33	1200
		-	G34	1200
		-	G35	1200
		-	G36	5680
		-	G37	5680
		-	G38	5680
		-	G39	5680
		-	G40	5680
	E1	4	G1	3600
	E2	23	G2	3600
	E3	0	G3	3600
	E4	0	G4	3600
	E5	104	G5	3600
	E6	18	G6	1280
	E7	0	G7	1280
	E8	27	G8	1280
	E9	15	G9	1280
	E10	8	G10	1280
	E11	10	G11	7520
	E12	6	G12	7520
	E13	15	G13	7520
	E14	3	G14	7520
	E15	5	G15	7520
	E16	13	G16	1200
	E17	0	G17	1200
	E18	10	G18	1200
	E19	15	G19	1200
		-	G20	1200
		-	G21	14200
		-	G22	14200
		-	G23	14200
		-	G24	14200
	E1	0	G1	560
	E2	0	G2	560
	E3	0	G3	560
	E4	0	G4	560
	E5	0	G5	560
	E6	0	G6	0
	E7	0	G7	0
	E8	1	G8	0
	E9	0	G9	0
	E10	0	G10	0
	E11	0	G11	80
	E12	0	G12	80
	E13	0	G13	80
	E14	0	G14	80
	E15	0	G15	80
	E16	0	G16	0
	E17	0	G17	0
	E18	0	G18	0
	E19	0	G19	0
	E20	0	G20	0
	E21	0	G21	0
	E22	0	G22	0
	E23	0	G23	0
	E24	0	G24	0
	E25	0	G25	0
	E1	23	G1	4640
	E2	58	G2	4640
	E3	26	G3	4640
	E4	16	G4	4640
	E5	25	G5	4640
	E6	39	G6	6080
	E7	40	G7	6080
	E8	0	G8	6080
	E9	0	G9	6080
	E10	0	G10	6080
	E11	58	G11	6320
	E12	108	G12	6320
	E13	53	G13	6320
	E14	38	G14	6320
	E15	36	G15	6320
	E16	0	G16	13280
	E17	78	G17	13280
	E18	0	G18	13280
	E19	16	G19	13280
	E20	51	G20	13280
	E21	98	G21	2080
	E22	0	G22	2080
	E23	0	G23	2080
	E24	59	G24	2080
	E25	0	G25	2080
		-	G26	3467
		-	G27	3467
		-	G28	3467
		-	G29	3467
		-	G30	3467
		-	G31	3467
	E1	0	G1	0
	E2	0	G2	0
	E3	0	G3	0
	E4	0	G4	0
	E5	0	G5	0
	E6	0	G6	0
	E7	0	G7	0
	E8	0	G8	0
	E9	0	G9	0
	E10	0	G10	0
	E11	0		-
	E12	0		-
	E13	0		-
	E14	0		-
	E15	0		-
	E1	2		-
	E2	0		-
	E3	0		-
	E4	2		-
	E5	0		-
	E6	2		-
	E7	3		-
	E8	2		-
	E9	0		-
	E10	0		-
	E11	0		-
	E12	0		-
	E13	0		-
	E14	0		-
	E15	2		-
	E16	0		-
	E17	0		-
	E18	0		-
	E19	0		-
	E20	0		-
	E21	4		-
	E22	0		-
	E23	1		-
	E24	0		-
	E25	0		-
	E26	0		-
	E27	0		-
	E28	0		-
	E29	0		-
	E30	0		-
	E31	0		-
	E32	0		-
	E33	0		-
	E34	0		-
	E35	0		-
	E36	0		-
	E37	0		-
	E38	0		-
	E39	0		-
	E40	0		-
	E41	0		-
	E42	0		-
	E43	0		-
	E44	0		-
	E45	0		-
	E46	0		-
	E47	0		-
	E48	0		-
	E49	0		-
	E50	0		-
	E51	0		-
	E52	0		-
	E53	0		-
	E54	0		-
	E1	0		-
	E2	12		-
	E3	0		-
	E4	0		-
	E5	2		-
	E6	1		-
	E7	0		-
	E8	3		-
	E9	0		-
	E10	0		-
	E11	6		-
	E12	14		-
	E13	0		-
	E14	2		-
	E15	5		-
	E16	1		-
	E17	2		-
	E18	0		-
	E19	0		-
	E20	1		-
	E21	1		-
	E22	0		-
	E23	0		-
	E24	0		-
	E25	0		-
	E26	0		-
	E27	0		-
	E28	0		-
	E29	2		-
	E30	0		-
	E31	0		-
	E32	0		-
	E33	0		-
	E34	0		-
	E35	0		-
	E36	0		-
	E37	0		-
	E38	0		-
	E39	0		-
	E40	0		-
	E41	0		-
	E42	0		-
	E43	0		-
	E44	0		-
	E45	0		-
	E46	0		-
	E1	0		-
	E2	0		-
	E3	0		-
	E4	0		-
	E5	0		-
	E6	0		-
	E7	0		-
	E8	0		-
	E9	0		-
	E10	0		-
	E11	0		-
	E12	1		-
	E13	0		-
	E14	0		-
	E15	0		-
	E16	0		-
	E17	0		-
	E18	0		-
	E19	0		-
	E20	2		-
	E21	0		-
	E22	0		-
	E23	0		-
	E24	0		-
	E25	0		-
	E26	0		-
	E27	0		-
	E28	0		-
	E29	0		-
	E30	0		-
	E31	0		-
	E32	0		-
	E33	0		-
	E34	0		-
	E35	0		-
	E36	0		-
	E37	0		-
	E38	0		-
	E39	0		-
	E40	0		-
	E41	0		-
	E42	0		-
	E43	0		-
	E44	0		-
	E45	0		-
	E46	0		-
	E47	0		-
	E48	0		-
	E49	0		-
	E50	0		-
	E51	0		-
	E52	0		-
	E53	0		-
	E54	0		-
	E55	0		-
	E1	0	G1	933
	E2	2	G2	933
	E3	2	G3	933
	E4	3	G4	667
	E5	6	G5	667
	E6	7	G6	667
	E7	1	G7	400
	E8	6	G8	400
	E9	5	G9	400
	E10	5	G10	400
	E11	6	G11	400
	E12	5	G12	480
	E13	7	G13	480
	E14	1	G14	480
	E15	3	G15	480
	E16	0	G16	480
	E17	0	G17	1900
	E18	1	G18	1900
	E19	0	G19	1900
	E20	1	G20	1900
	E21	1		-
	E22	0		-
	E23	7		-
	E24	8		-
	E25	1		-
	E26	0		-
	E27	1		-
	E28	1		-
	E29	8		-
	E30	0		-
	E31	1		-
	E32	1		-
	E33	1		-
	E34	1		-
	E35	0		-
	E36	0		-
	E37	0		-
	E38	0		-
	E39	1		-
	E40	0		-
	E41	1		-
	E42	3		-
	E43	0		-
	E44	0		-
	E45	1		-
	E46	7		-
	E47	5		-
	E1	29		-
	E2	8		-
	E3	13		-
	E4	0		-
	E5	3		-
	E6	10		-
	E7	5		-
	E8	0		-
	E9	0		-
	E10	0		-
	E11	0		-
	E12	1		-
	E13	26		-
	E14	0		-
	E15	1		-
	E16	3		-
	E17	12		-
	E18	3		-
	E19	10		-
	E20	15		-
	E21	0		-
	E22	2		-
	E23	9		-
	E24	14		-
	E25	16		-
	E26	0		-
	E27	22		-
	E28	1		-
	E29	13		-
	E30	0		-
	E31	18		-
	E32	2		-
	E33	12		-
	E34	9		-
	E35	11		-
	E36	31		-
	E37	4		-
	E38	3		-
	E39	0		-
	E40	1		-
	E41	1		-
	E42	7		-
	E43	13		-
	E44	5		-
	E45	27		-
	E46	2		-
	E1	22		-
	E2	13		-
	E3	20		-
	E4	25		-
	E5	17		-
	E6	11		-
	E7	36		-
	E8	19		-
	E9	5		-
	E10	24		-
	E11	9		-
	E12	6		-
	E13	0		-
	E14	17		-
	E15	3		-
	E16	11		-
	E17	5		-
	E18	0		-
	E19	16		-
	E20	1		-
	E21	2		-
	E22	4		-
	E23	18		-
	E24	15		-
	E25	18		-
	E26	9		-
	E27	2		-
	E28	14		-
	E29	11		-
	E30	4		-
	E31	6		-
	E32	1		-
	E33	0		-
	E34	8		-
	E1	0		-
	E2	1		-
	E3	1		-
	E4	0		-
	E5	0		-
	E6	4		-
	E7	0		-
	E8	0		-
	E9	3		-
	E10	0		-
	E11	0		-
	E12	1		-
	E13	2		-
	E14	1		-
	E15	1		-
	E16	0		-
	E17	1		-
	E18	1		-
	E19	0		-
	E20	0		-
	E21	0		-
	E22	0		-
	E23	0		-
	E24	3		-
	E25	0		-
	E26	3		-
	E27	4		-
	E28	1		-
	E29	0		-
	E30	0		-
	E31	0		-
	E32	2		-
	E33	2		-
	E34	0		-
	E35	0		-
	E36	0		-
	E37	0		-
	E1	0		-
	E2	0		-
	E3	0		-
	E4	0		-
	E5	0		-
	E6	0		-
	E7	0		-
	E8	0		-
	E9	0		-
	E10	0		-
	E11	0		-
	E12	0		-
	E13	0		-
	E14	2		-
	E15	0		-
	E16	0		-
	E/G17	0		160
	E/G18	2		160
	E/G19	1		160
	E/G20	0		160
	E/G21	0		160
	E/G22	0		0
	E/G23	0		0
	E/G24	0		0
	E/G25	0		0
	E/G26	0		0
	E/G27	0		0
	E/G28	0		0
	E/G29	0		0
	E/G30	0		0
	E/G31	0		0
	E/G32	0		80
	E/G33	0		80
	E/G34	0		80
	E/G35	1		80
	E/G36	0		80
	E/G37	0		0
	E/G38	0		0
	E/G39	0		0
	E/G40	0		0
	E/G41	0		0
	E/G42	2		80
	E/G43	0		80
	E/G44	0		80
	E/G45	0		80
	E/G46	0		80
	E/G47	0		0
	E/G48	0		0
	E/G49	0		0
	E/G50	0		0
	E/G51	0		0
	E/G52	0		0
	E/G53	0		0
	E/G54	0		0
	E/G55	0		0
	E1	159	G1	8360
	E2	243	G2	8360
	E3	170	G3	8360
	E4	131	G4	8360
	E5	0	G5	8360
	E6	174	G6	8360
	E7	88	G7	8360
	E8	210	G8	8360
	E9	163	G9	8360
	E10	193	G10	8360
	E11	138	G11	16440
	E12	159	G12	16440
	E13	173	G13	16440
	E14	200	G14	16440
	E15	180	G15	16440
	E16	165	G16	16440
	E17	83	G17	16440
	E18	65	G18	16440
	E19	106	G19	16440
	E20	220	G20	16440
	E21	184	G21	7933
	E22	234	G22	7933
	E23	219	G23	7933
	E24	155	G24	7933
	E25	250	G25	7933
		-	G26	7933
		-	G27	29200
		-	G28	29200
		-	G29	29200
		-	G30	29200
		-	G31	29200
		-	G32	29200
		-	G33	29200
	E1	11	G1	3200
	E2	1	G2	3200
	E3	16	G3	3200
	E4	12	G4	3200
	E5	36	G5	3200
	E6	12	G6	3200
	E7	9	G7	3200
	E8	38	G8	3200
	E9	6	G9	3200
	E10	22	G10	3200
	E11	12	G11	15200
	E12	18	G12	15200
	E13	3	G13	15200
	E14	19	G14	15200
	E15	8	G15	15200
	E16	14	G16	15200
	E17	10	G17	15200
	E18	13	G18	15200
	E19	22	G19	15200
	E20	12	G20	15200
	E21	4	G21	8360
	E22	8	G22	8360
	E23	13	G23	8360
	E24	13	G24	8360
	E25	10	G25	8360
	E26	2	G26	8360
	E27	6	G27	8360
	E28	11	G28	8360
	E29	10	G29	8360
	E30	10	G30	8360
	E31	2	G31	15040
		-	G32	15040
		-	G33	15040
		-	G34	15040
		-	G35	15040
		-	G36	15040
		-	G37	15040
		-	G38	15040
		-	G39	15040
		-	G40	15040
		-	G41	3733
		-	G42	3733
		-	G43	3733
		-	G44	3733
		-	G45	3733
		-	G46	3733
		-	G47	3733
		-	G48	3733
		-	G49	3733
	E1	120	G1	11867
	E2	175	G2	11867
	E3	163	G3	11867
	E4	14	G4	24267
	E5	667	G5	24267
	E6	198	G6	24267
	E7	260	G7	10800
	E8	157	G8	10800
	E9	46	G9	10800
	E10	104	G10	11500
	E11	335	G11	11500
	E12	357	G12	11500
	E13	149	G13	11500
	E14	62		-
	E15	284		-
	E16	0		-
	E17	215		-
	E18	227		-
	E19	119		-
	E20	38		-
	E21	98		-
	E22	168		-
	E23	16		-
	E24	150		-
	E25	100		-
	E26	177		-
	E27	324		-
	E28	25		-
	E29	110		-
	E30	415		-
	E31	57		-
	E32	127		-
	E33	178		-
	E34	405		-
	E35	37		-
	E36	1		-
	E1	1	G1	0
	E2	0	G2	0
	E3	0	G3	0
	E4	0	G4	0
	E5	0	G5	0
	E6	0	G6	480
	E7	0	G7	480
	E8	0	G8	480
	E9	0	G9	480
	E10	0	G10	480
	E11	0	G11	0
	E12	0	G12	0
	E13	0	G13	0
	E14	0	G14	0
	E15	0	G15	0
	E16	0	G16	0
	E17	0	G17	0
	E18	0	G18	0
	E19	0	G19	0
	E20	0	G20	0
	E21	0	G21	0
	E22	0	G22	0
	E23	0	G23	0
	E24	0	G24	0
	E25	0	G25	0
	E26	0		-
	E1	14	G1	26622
	E2	8	G2	26622
	E3	37	G3	26622
	E4	45	G4	26622
	E5	23	G5	26622
	E6	92	G6	26622
	E7	42	G7	26622
	E8	57	G8	26622
	E9	71	G9	26622
	E10	31	G10	49200
	E11	28	G11	960
	E12	71	G12	960
	E13	71	G13	960
	E14	87	G14	960
	E15	37	G15	960
	E16	12	G16	960
	E17	0	G17	960
	E18	43	G18	960
	E19	81	G19	960
	E20	36	G20	960
	E21	66	G21	15800
	E22	24	G22	15800
	E23	36	G23	15800
	E24	57	G24	15800
	E25	51	G25	15800
	E26	84	G26	15800
	E27	8	G27	15800
	E28	26	G28	15800
	E29	15	G29	15800
	E30	35	G30	15800
	E31	31	G31	20320
	E32	49	G32	20320
	E33	117	G33	20320
	E34	29	G34	20320
	E35	45	G35	20320
	E36	15	G36	20320
	E37	34	G37	20320
	E38	11	G38	20320
	E39	29	G39	20320
	E40	41	G40	20320
	E41	62	G41	15500
	E42	23	G42	15500
		-	G43	15500
		-	G44	15500
	E1	17	G1	8400
	E2	19	G2	8400
	E3	35	G3	8400
	E4	109	G4	8400
	E5	0	G5	8400
	E6	10	G6	4400
	E7	20	G7	4400
	E8	37	G8	4400
	E9	17	G9	4400
	E10	66	G10	4400
	E11	0	G11	8240
	E12	47	G12	8240
	E13	21	G13	8240
	E14	41	G14	8240
	E15	36	G15	8240
	E16	39	G16	34240
	E17	10	G17	34240
	E18	16	G18	34240
	E19	27	G19	34240
	E20	17	G20	34240
	E21	2	G21	1840
	E22	1	G22	1840
	E23	88	G23	1840
	E24	3	G24	1840
	E25	36	G25	1840
	E26	21	G26	7267
	E27	42	G27	7267
	E28	0	G28	7267
		-	G29	7267
		-	G30	7267
		-	G31	7267
	E1	107	G1	7760
	E2	56	G2	7760
	E3	42	G3	7760
	E4	33	G4	7760
	E5	47	G5	7760
	E6	76	G6	11280
	E7	75	G7	11280
	E8	97	G8	11280
	E9	68	G9	11280
	E10	85	G10	11280
	E11	51	G11	5280
	E12	58	G12	5280
	E13	106	G13	5280
	E14	72	G14	5280
	E15	79	G15	5280
	E16	65	G16	5840
	E17	65	G17	5840
	E18	42	G18	5840
	E19	84	G19	5840
	E20	26	G20	5840
	E21	64	G21	10720
	E22	138	G22	10720
	E23	102	G23	10720
	E24	35	G24	10720
	E25	44	G25	10720
	E26	27	G26	3760
	E27	44	G27	3760
	E28	61	G28	3760
	E29	22	G29	3760
	E30	14	G30	3760
	E31	82	G31	26800
	E32	69	G32	26800
	E33	60	G33	26800
	E34	82	G34	26800
	E35	56	G35	26800
	E36	36	G36	13360
	E37	77	G37	13360
	E38	38	G38	13360
	E39	71	G39	13360
	E40	52	G40	13360
	E41	49	G41	4700
		-	G42	4700
		-	G43	4700
		-	G44	4700
		-	G45	18400
		-	G46	18400
		-	G47	18400
		-	G48	18400
	E1	42	G1	27360
	E2	85	G2	27360
	E3	29	G3	27360
	E4	83	G4	27360
	E5	19	G5	27360
	E6	53	G6	14720
	E7	3	G7	14720
	E8	81	G8	14720
	E9	54	G9	14720
	E10	65	G10	14720
	E11	63	G11	2720
	E12	39	G12	2720
	E13	43	G13	2720
	E14	30	G14	2720
	E15	130	G15	2720
	E16	51	G16	15280
	E17	41	G17	15280
	E18	82	G18	15280
	E19	53	G19	15280
	E20	71	G20	15280
	E21	66	G21	24880
	E22	19	G22	24880
	E23	45	G23	24880
	E24	30	G24	24880
	E25	25	G25	24880
	E26	43	G26	3000
	E27	76	G27	3000
	E28	74	G28	3000
	E29	71	G29	3000
	E30	60		-
	E31	74		-
	E32	34		-
	E1	158	G1	28640
	E2	127	G2	28640
	E3	0	G3	28640
	E4	155	G4	28640
	E5	116	G5	28640
	E6	162	G6	74720
	E7	152	G7	74720
	E8	177	G8	74720
	E9	133	G9	74720
	E10	103	G10	74720
	E11	190	G11	86720
	E12	86	G12	86720
	E13	86	G13	86720
	E14	191	G14	86720
	E15	256	G15	86720
	E16	206	G16	38800
	E17	139	G17	38800
	E18	113	G18	38800
	E19	125	G19	38800
	E20	105	G20	38800
	E21	241	G21	26700
	E22	0	G22	26700
	E23	198	G23	26700
	E24	125	G24	26700
	E25	107	G25	24600
		-	G26	24600
		-	G27	24600
		-	G28	24600
	E1	49	G1	4000
	E2	55	G2	4000
	E3	22	G3	4000
	E4	18	G4	4000
	E5	17	G5	4000
	E6	27	G6	9440
	E7	19	G7	9440
	E8	38	G8	9440
	E9	29	G9	9440
	E10	58	G10	9440
	E11	33	G11	11120
	E12	19	G12	11120
	E13	22	G13	11120
	E14	66	G14	11120
	E15	29	G15	11120
	E16	38	G16	33760
	E17	27	G17	33760
	E18	33	G18	33760
	E19	30	G19	33760
	E20	50	G20	33760
	E21	29	G21	4480
	E22	33	G22	4480
	E23	34	G23	4480
	E24	24	G24	4480
	E25	39	G25	4480
	E26	46	G26	4560
	E27	52	G27	4560
	E28	19	G28	4560
	E29	31	G29	4560
		-	G30	4560
	E1	1	G1	960
	E2	3	G2	960
	E3	2	G3	960
	E4	0	G4	960
	E5	2	G5	960
	E6	0	G6	6160
	E7	4	G7	6160
	E8	0	G8	6160
	E9	1	G9	6160
	E10	0	G10	6160
	E11	0	G11	800
	E12	1	G12	800
	E13	0	G13	800
	E14	0	G14	800
	E15	0	G15	800
	E16	2	G16	2000
	E17	1	G17	2000
	E18	6	G18	2000
	E19	3	G19	2000
	E20	0	G20	2000
	E21	0	G21	240
	E22	0	G22	240
	E23	0	G23	240
	E24	1	G24	240
	E25	0	G25	240
	E26	0	G26	3680
	E27	1	G27	3680
	E28	0	G28	3680
	E29	1	G29	3680
	E30	0	G30	3680
	E31	0	G31	100
	E32	7	G32	100
	E33	3	G33	100
	E34	1	G34	100
	E35	0		-
	E1	1	G1	480
	E2	2	G2	480
	E3	5	G3	480
	E4	0	G4	480
	E5	0	G5	480
	E6	0	G6	0
	E7	1	G7	0
	E8	2	G8	0
	E9	1	G9	0
	E10	0	G10	0
	E11	0	G11	240
	E12	0	G12	240
	E13	0	G13	240
	E14	0	G14	240
	E15	1	G15	240
	E16	0	G16	0
	E17	1	G17	0
	E18	0	G18	0
	E19	0	G19	0
	E20	1	G20	0
	E21	1	G21	800
	E22	1	G22	800
	E23	1	G23	800
	E24	0	G24	800
	E25	3	G25	800
	E26	1	G26	240
	E27	0	G27	240
	E28	1	G28	240
	E29	0	G29	240
	E30	7	G30	240
		-	G31	80
		-	G32	80
		-	G33	80
		-	G34	80
		-	G35	80
		-	G36	0
		-	G37	0
		-	G38	0
		-	G39	0
		-	G40	0
		-	G41	0
	E1	5	G1	160
	E2	4	G2	160
	E3	13	G3	160
	E4	12	G4	160
	E5	2	G5	160
	E6	9	G6	80
	E7	0	G7	80
	E8	9	G8	80
	E9	9	G9	80
	E10	5	G10	80
	E11	14	G11	80
	E12	16	G12	80
	E13	9	G13	80
	E14	11	G14	80
	E15	7	G15	80
	E16	2	G16	100
	E17	7	G17	100
	E18	10	G18	100
	E19	4	G19	100
	E20	11		-
	E21	14		-
	E22	0		-
	E23	6		-
	E24	4		-
	E25	9		-
	E26	1		-
	E27	4		-
	E28	16		-
	E29	5		-
	E30	4		-
	E31	13		-
	E32	0		-
	E1	135	G1	7840
	E2	38	G2	7840
	E3	235	G3	7840
	E4	302	G4	7840
	E5	138	G5	7840
	E6	212	G6	12000
	E7	86	G7	12000
	E8	106	G8	12000
	E9	126	G9	12000
	E10	135	G10	12000
	E11	22	G11	6160
	E12	58	G12	6160
	E13	148	G13	6160
	E14	107	G14	6160
	E15	28	G15	6160
	E16	158	G16	9050
	E17	182	G17	9050
	E18	0	G18	9050
	E19	144	G19	9050
	E20	324	G20	9050
	E21	171	G21	9050
	E22	178	G22	9050
	E23	465	G23	9050
	E24	42		-
	E25	178		-
	E26	46		-
	E27	82		-
	E28	173		-
	E29	172		-
	E30	95		-
	E31	414		-
	E32	277		-
	E33	185		-
	E34	307		-
	E35	117		-
	E1	0	G1	640
	E2	0	G2	640
	E3	3	G3	640
	E4	0	G4	640
	E5	0	G5	640
	E6	0	G6	240
	E7	2	G7	240
	E8	0	G8	240
	E9	0	G9	240
	E10	0	G10	240
	E11	4	G11	0
	E12	2	G12	0
	E13	1	G13	0
	E14	0	G14	0
	E15	0	G15	0
	E16	0	G16	160
	E17	2	G17	160
	E18	0	G18	160
	E19	0	G19	160
	E20	5	G20	160
	E21	1	G21	0
	E22	0	G22	0
	E23	0	G23	0
	E24	0	G24	0
	E25	5	G25	0
	E26	0	G26	0
	E27	0	G27	0
	E28	0		-
	E29	0		-
	E30	0		-
	E31	0		-
	E32	1		-
	E33	1		-
	E1	0	G1	80
	E2	0	G2	80
	E3	1	G3	80
	E4	0	G4	80
	E5	1	G5	80
	E6	0	G6	0
	E7	0	G7	0
	E8	4	G8	0
	E9	1	G9	0
	E10	0	G10	0
	E11	0	G11	160
	E12	0	G12	160
	E13	2	G13	160
	E14	1	G14	160
	E15	0	G15	160
	E16	1	G16	240
	E17	3	G17	240
	E18	4	G18	240
	E19	2	G19	240
	E20	2	G20	240
	E21	2	G21	160
	E22	1	G22	160
	E23	8	G23	160
	E24	1	G24	160
	E25	2	G25	160
	E26	2	G26	200
	E27	1	G27	200
	E28	1	G28	200
	E29	5	G29	200
	E30	0	G30	200
		-	G31	200
	E1	277	G1	2240
	E2	128	G2	2240
	E3	57	G3	2240
	E4	147	G4	2240
	E5	179	G5	2240
	E6	250	G6	2400
	E7	214	G7	2400
	E8	167	G8	2400
	E9	183	G9	2400
	E10	181	G10	2400
	E11	101	G11	1300
	E12	161	G12	1300
	E13	61	G13	1300
	E14	124	G14	1300
	E15	72	G15	500
	E16	154	G16	500
	E17	121	G17	500
	E18	48	G18	500
	E19	211		-
	E20	137		-
	E21	112		-
	E22	198		-
	E23	328		-
	E24	72		-
	E25	231		-
	E26	207		-
	E27	56		-
	E28	224		-
	E29	149		-
	E30	153		-
	E31	82		-
	E32	74		-
	E33	118		-
	E34	124		-
	E35	82		-
	E36	131		-
	E37	71		-
	E1	0		-
	E2	0		-
	E3	0		-
	E4	0		-
	E5	0		-
	E6	0		-
	E7	0		-
	E8	0		-
	E9	0		-
	E10	0		-

## Sheet: File 4_deaneorum
dea		oocysts		spz						midgut	salivary gland
	E1	1	G1	16800				1	9103	yes	yes
	E2	2	G2	16800				2	9331	yes	yes
	E3	16	G3	16800				3	5472	yes	yes
	E4	408	G4	8400				4	6826	yes	yes
	E5	2	G5	8400				5	9153	yes	yes
	E6	0	G6	8400				6	9475	yes	yes
	E7	3	G7	3600				7	9484	yes	yes
	E8	24	G8	3600				8	9488	yes	yes
	E9	230	-	-				9	9491	yes	yes
	E10	50	-	-				10	6879	yes	yes
	E11	360	-	-				11	6584	yes	yes
	E12	48	-	-				12	9323	yes	yes
	E13	448	-	-
	E14	74	-	-
	E15	205	-	-
	E16	298	-	-
	E17	119	-	-
	E18	134	-	-
	E19	325	-	-
	E20	353	-	-
	E21	0	-	-
	E1	19	G1	2800
	E2	2	G2	2800
	E3	0	G3	2800
	E4	1	G4	2800
	E5	17	G5	2800
	E6	5	G6	240
	E7	1	G7	240
	E8	11	G8	240
	E9	0	G9	240
	E10	14	G10	240
	E11	4	G11	640
	E12	15	G12	640
	E13	7	G13	640
	E14	7	G14	640
		-	G15	640
		-	G16	1920
		-	G17	1920
		-	G18	1920
		-	G19	1920
		-	G20	1920
		-	G21	800
		-	G22	800
		-	G23	800
		-	G24	800
		-	G25	800
		-	G26	2640
		-	G27	2640
		-	G28	2640
		-	G29	2640
		-	G30	2640
		-	G31	1520
		-	G32	1520
		-	G33	1520
		-	G34	1520
		-	G35	1520
	E1	84	G1	22160
	E2	127	G2	22160
	E3	83	G3	22160
	E4	96	G4	22160
	E5	48	G5	22160
	E6	107	G6	48160
	E7	138	G7	48160
	E8	61	G8	48160
	E9	107	G9	48160
	E10	98	G10	48160
	E11	97	G11	28240
	E12	123	G12	28240
	E13	112	G13	28240
	E14	81	G14	28240
	E15	93	G15	28240
	E16	1	G16	38000
	E17	36	G17	38000
	E18	86	G18	38000
	E19	72	G19	38000
	E20	141	G20	38000
		-	G21	19520
		-	G22	19520
		-	G23	19520
		-	G24	19520
		-	G25	19520
		-	G26	27840
		-	G27	27840
		-	G28	27840
		-	G29	27840
		-	G30	27840
		-	G31	59200
		-	G32	59200
		-	G33	59200
		-	G34	59200
		-	G35	59200
		-	G36	12720
		-	G37	12720
		-	G38	12720
		-	G39	12720
		-	G40	12720
		-	G41	3120
		-	G42	3120
		-	G43	3120
		-	G44	3120
		-	G45	3120
		-	G46	39360
		-	G47	39360
		-	G48	39360
		-	G49	39360
		-	G50	39360
		-	G51	44400
		-	G52	44400
		-	G53	44400
		-	G54	44400
		-	G55	44400
		-	G56	32800
		-	G57	32800
		-	G58	32800
		-	G59	32800
		-	G60	32800
		-	G61	32800
	E1	79	G1	13333.3
	E2	52	G2	13333.3
	E3	35	G3	13333.3
	E4	40	G4	64800
	E5	19	G5	64800
	E6	80	G6	64800
	E7	10	G7	27866.7
	E8	12	G8	27866.7
	E9	100	G9	27866.7
	E10	66	G10	16266.7
		-	G11	16266.7
		-	G12	16266.7
		-	G13	266.7
		-	G14	266.7
		-	G15	266.7
	E1	330	G1	9440
	E2	265	G2	9440
	E3	303	G3	9440
	E4	181	G4	9440
	E5	212	G5	9440
	E6	90	G6	25920
	E7	337	G7	25920
	E8	321	G8	25920
	E9	383	G9	25920
	E10	224	G10	25920
	E11	238	G11	6240
	E12	122	G12	6240
	E13	120	G13	6240
	E14	334	G14	6240
	E15	107	G15	6240
	E16	192	G16	27120
	E17	339	G17	27120
	E18	136	G18	27120
	E19	154	G19	27120
	E20	322	G20	27120
		-	G21	34160
		-	G22	34160
		-	G23	34160
		-	G24	34160
		-	G25	34160
		-	G26	37360
		-	G27	37360
		-	G28	37360
		-	G29	37360
		-	G30	37360
		-	G31	42080
		-	G32	42080
		-	G33	42080
		-	G34	42080
		-	G35	42080
		-	G36	19920
		-	G37	19920
		-	G38	19920
		-	G39	19920
		-	G40	19920
		-	G41	12480
		-	G42	12480
		-	G43	12480
		-	G44	12480
		-	G45	12480
		-	G46	5200
		-	G47	5200
		-	G48	5200
		-	G49	5200
		-	G50	5200
		-	G51	5200
		-	G52	5200
		-	G53	5200
		-	G54	5200
		-	G55	5200
		-	G56	5200
		-	G57	4320
		-	G58	4320
		-	G59	4320
		-	G60	4320
		-	G61	4320
		-	G62	20320
		-	G63	20320
		-	G64	20320
		-	G65	20320
		-	G66	20320
		-	G67	8066.7
		-	G68	8066.7
		-	G69	8066.7
		-	G70	8066.7
		-	G71	8066.7
		-	G72	8066.7
	E1	249	G1	50400
	E2	300	G2	50400
	E3	303	G3	50400
	E4	79	G4	50400
	E5	151	G5	50400
	E6	134	G6	26000
	E7	241	G7	26000
	E8	357	G8	26000
	E9	0	G9	26000
	E10	187	G10	26000
	E11	506	G11	51360
	E12	143	G12	51360
	E13	286	G13	51360
	E14	180	G14	51360
	E15	1	G15	51360
	E16	179	G16	31040
	E17	278	G17	31040
	E18	202	G18	31040
	E19	222	G19	31040
	E20	267	G20	31040
	E21	77	G21	29760
		-	G22	29760
		-	G23	29760
		-	G24	29760
		-	G25	29760
		-	G26	13600
		-	G27	13600
		-	G28	13600
		-	G29	13600
		-	G30	13600
		-	G31	67120
		-	G32	67120
		-	G33	67120
		-	G34	67120
		-	G35	67120
		-	G36	51520
		-	G37	51520
		-	G38	51520
		-	G39	51520
		-	G40	51520
		-	G41	22400
		-	G42	22400
		-	G43	22400
		-	G44	22400
		-	G45	22400
		-	G46	12480
		-	G47	12480
		-	G48	12480
		-	G49	12480
		-	G50	12480
		-	G51	56080
		-	G52	56080
		-	G53	56080
		-	G54	56080
		-	G55	56080
		-	G56	25280
		-	G57	25280
		-	G58	25280
		-	G59	25280
		-	G60	25280
		-	G61	15200
		-	G62	15200
		-	G63	15200
		-	G64	15200
		-	G65	15200
		-	G66	15200
		-	G67	15200
	E1	36	G1	5520
	E2	9	G2	5520
	E3	20	G3	5520
	E4	23	G4	5520
	E5	40	G5	5520
	E6	66	G6	53120
	E7	26	G7	53120
	E8	24	G8	53120
	E9	24	G9	53120
	E10	4	G10	53120
	E11	36	G11	22160
	E12	27	G12	22160
	E13	28	G13	22160
	E14	37	G14	22160
	E15	6	G15	22160
	E16	44	G16	42800
	E17	25	G17	42800
	E18	59	G18	42800
	E19	36	G19	42800
	E20	0	G20	42800
		-	G21	8160
		-	G22	8160
		-	G23	8160
		-	G24	8160
		-	G25	8160
		-	G26	23440
		-	G27	23440
		-	G28	23440
		-	G29	23440
		-	G30	23440
		-	G31	58320
		-	G32	58320
		-	G33	58320
		-	G34	58320
		-	G35	58320
		-	G36	30080
		-	G37	30080
		-	G38	30080
		-	G39	30080
		-	G40	30080
		-	G41	38240
		-	G42	38240
		-	G43	38240
		-	G44	38240
		-	G45	38240
		-	G46	43200
		-	G47	43200
		-	G48	43200
		-	G49	43200
		-	G50	43200
		-	G51	15600
		-	G52	15600
		-	G53	15600
		-	G54	15600
		-	G55	15600
		-	G56	71760
		-	G57	71760
		-	G58	71760
		-	G59	71760
		-	G60	71760
	E1	46	G1	29440
	E2	78	G2	29440
	E3	77	G3	29440
	E4	82	G4	29440
	E5	53	G5	29440
	E6	103	G6	12320
	E7	144	G7	12320
	E8	99	G8	12320
	E9	112	G9	12320
	E10	94	G10	12320
	E11	71	G11	84720
	E12	47	G12	84720
	E13	46	G13	84720
	E14	76	G14	84720
	E15	64	G15	84720
	E16	82	G16	52320
	E17	85	G17	52320
	E18	70	G18	52320
	E19	22	G19	52320
	E20	37	G20	52320
		-	G21	50960
		-	G22	50960
		-	G23	50960
		-	G24	50960
		-	G25	50960
		-	G26	67040
		-	G27	67040
		-	G28	67040
		-	G29	67040
		-	G30	67040
		-	G31	58560
		-	G32	58560
		-	G33	58560
		-	G34	58560
		-	G35	58560
		-	G36	39733
		-	G37	39733
		-	G38	39733
		-	G39	39733
		-	G40	39733
		-	G41	39733
	E1	44	G1	25280
	E2	9	G2	25280
	E3	18	G3	25280
	E4	14	G4	25280
	E5	11	G5	25280
	E6	28	G6	12080
	E7	6	G7	12080
	E8	8	G8	12080
	E9	27	G9	12080
	E10	60	G10	12080
	E11	13	G11	35920
	E12	12	G12	35920
	E13	21	G13	35920
	E14	4	G14	35920
	E15	28	G15	35920
	E16	15	G16	20000
	E17	4	G17	20000
	E18	6	G18	20000
	E19	10	G19	20000
	E20	4	G20	20000
		-	G21	23760
		-	G22	23760
		-	G23	23760
		-	G24	23760
		-	G25	23760
		-	G26	3200
		-	G27	3200
		-	G28	3200
		-	G29	3200
		-	G30	3200
		-	G31	25680
		-	G32	25680
		-	G33	25680
		-	G34	25680
		-	G35	25680
		-	G36	4560
		-	G37	4560
		-	G38	4560
		-	G39	4560
		-	G40	4560
		-	G41	16960
		-	G42	16960
		-	G43	16960
		-	G44	16960
		-	G45	16960
		-	G46	9440
		-	G47	9440
		-	G48	9440
		-	G49	9440
		-	G50	9440
		-	G51	17040
		-	G52	17040
		-	G53	17040
		-	G54	17040
		-	G55	17040
		-	G56	17360
		-	G57	17360
		-	G58	17360
		-	G59	17360
		-	G60	17360
	E1	0		-
	E2	0		-
	E3	0		-
	E4	0		-
	E5	7		-
	E/G6	0		0
	E/G7	0		0
	E/G8	0		0
	E/G9	0		0
	E/G10	1		0
	E/G11	2		0
	E/G12	0		0
	E/G13	0		0
	E/G14	0		0
	E/G15	0		0
	E/G16	0		0
	E/G17	0		0
	E/G18	0		0
	E/G19	0		0
	E/G20	0		0
	E/G21	0		0
	E1	14		-
	E2	39		-
	E3	94		-
	E4	95		-
	E5	283		-
	E6	147		-
	E7	196		-
	E8	12		-
	E9	274		-
	E10	224		-
	E11	65		43200
	E12	101		24000
	E13	115		24000
	E14	44		10500
	E15	62		7120
	E1	50	G1	21520
	E2	89	G2	21520
	E3	113	G3	21520
	E4	102	G4	21520
	E5	77	G5	21520
	E6	120	G6	42960
	E7	86	G7	42960
	E8	87	G8	42960
	E9	0	G9	42960
	E10	108	G10	42960
	E11	80	G11	49760
	E12	120	G12	49760
	E13	153	G13	49760
	E14	130	G14	49760
	E15	121	G15	49760
	E16	219	G16	38160
	E17	88	G17	38160
	E18	85	G18	38160
		-	G19	38160
		-	G20	38160
		-	G21	2800
		-	G22	2800
